# Supplementary material for: Cocaine self-administration in mice with forebrain knock-down of trpc5 ion channels
Source: F1000Res. 2013 Feb 15;2:53. [Version 1] doi: 10.12688/f1000research.2-53.v1 (PMC3790609; doi:10.12688/f1000research.2-53.v1)
Supplement: Number of infusions and active/inactive nose-pokes for saline or first 6 days of cocaine — This data set represents the number of infusions (1a) and the frequency of nose-pokes in the active/inactive portals (1b) for each subject for the saline pretest and for the first 6 days of cocaine responding for mice of each genotype. TRPC5+/+ = wild-type; TRPC5-/- = knock-down; C = Cocaine; Act = Active nose-poke portal; Inact = Inactive nose-poke portal [file f1000research-2-911-s0000.tgz]

Archive with 1 entries (1 files):
- Copy_of_Figure1rawdata.xlsx
