# Supplementary material for: Cocaine self-administration in mice with forebrain knock-down of trpc5 ion channels
Source: F1000Res. 2013 Feb 15;2:53. [Version 1] doi: 10.12688/f1000research.2-53.v1 (PMC3790609; doi:10.12688/f1000research.2-53.v1)
Supplement: Number of infusions and active/inactive nose-pokes for saline or first 6 days of cocaine — This data set represents the number of infusions (1a) and the frequency of nose-pokes in the active/inactive portals (1b) for each subject for the saline pretest and for the first 6 days of cocaine responding for mice of each genotype. TRPC5+/+ = wild-type; TRPC5-/- = knock-down; C = Cocaine; Act = Active nose-poke portal; Inact = Inactive nose-poke portal [file f1000research-2-911-s0000.tgz › Copy_of_Figure1rawdata.xlsx]

## Sheet: 1a
Mouse Number	Genotype	Saline	C1	C2	C3	C4	C5	C6
1	TRPC5+/+	0	12	19	12	22	20	17
2	TRPC5+/+	17	0	4	13	31	45	40
3	TRPC5+/+	7	19	8	24	26	25	30
4	TRPC5+/+	11	10	38	86	33	30	29
5	TRPC5+/+	25	16	24	13	17	41	17
6	TRPC5+/+	21	12	35	42	39	41	44
7	TRPC5+/+	4	8	21	21	38	30	24
8	TRPC5+/+	11	21	25	17	16	26	27
9	TRPC5+/+		21	28	30	32	24	31
10	TRPC5+/+		16	21	22	34	32	21
11	TRPC5-/-	0	12	26	21	23	32	28
12	TRPC5-/-	6	16	8	24	15	29	19
13	TRPC5-/-	30	37	24	33	22	33	22
14	TRPC5-/-	10	25	27	24	29	30	29
15	TRPC5-/-	28	20	84	18	17	16	23
16	TRPC5-/-	7	80	64	63	48	32	51
17	TRPC5-/-	1	33	20	27	41	43	27
18	TRPC5-/-	0	20	25	18	26	28	22
19	TRPC5-/-		23	33	39	38	32	29

## Sheet: 1b
Mouse number	Genotype	Act Saline	Act C1	Act C2	Act C3	Act C4	Act C5	Act C6	Inact Saline	Inact C1	Inact C2	Inact C3	Inact C4	Inact C5	Inact C6
1	TRPC5+/+	0	15	41	37	40	31	30	0	0	0	0	0	0	0
2	TRPC5+/+	43	0	4	16	49	62	54	7	0	3	0	0	0	0
3	TRPC5+/+	29	26	10	31	29	30	31	0	0	5	2	6	0	13
4	TRPC5+/+	32	12	76	163	89	120	104	0	3	26	101	41	49	41
5	TRPC5+/+	50	40	59	37	41	80	20	0	8	0	0	0	0	0
6	TRPC5+/+	38	40	82	81	54	56	62	0	5	4	0	2	36	22
7	TRPC5+/+	13	16	37	31	72	50	30	0	10	1	1	9	8	0
8	TRPC5+/+	28	66	73	41	39	46	47	0	3	64	47	100	35	95
9	TRPC5+/+		41	55	59	44	27	47		0	0	0	0	0	0
10	TRPC5+/+		34	37	35	51	60	31		4	2	5	4	3	0
11	TRPC5-/-	0	26	78	79	40	82	100	1	0	0	0	0	0	0
12	TRPC5-/-	26	57	25	57	42	43	58	0	0	0	0	0	0	0
13	TRPC5-/-	81	45	39	40	22	51	30	29	0	16	11	27	8	9
14	TRPC5-/-	21	42	79	87	67	93	71	5	22	20	17	39	14	23
15	TRPC5-/-	60	36	161	28	25	26	36	5	0	0	2	0	3	4
16	TRPC5-/-	16	160	122	102	118	84	133	0	47	34	21	25	16	13
17	TRPC5-/-	3	77	53	86	195	164	85	0	15	37	33	42	147	4
18	TRPC5-/-	0	23	31	22	32	33	28	0	0	0	10	0	6	7
19	TRPC5-/-		45	55	70	59	59	41		4	15	12	2	3	113
