# Supplementary material for: Cocaine self-administration in mice with forebrain knock-down of trpc5 ion channels
Source: F1000Res. 2013 Feb 15;2:53. [Version 1] doi: 10.12688/f1000research.2-53.v1 (PMC3790609; doi:10.12688/f1000research.2-53.v1)
Supplement: Cocaine infusions earned before and during the dose-response challenge — This data set represents the number of cocaine infusions each subject earned for the last two days preceding (2a), and for the two consecutive sessions during (2b), the dose-response challenge for mice of each genotype. TRPC5 +/+ = wild-type; TRPC5 -/- = knock-down; "-2" = second to last day leading up to dose-response challenge; "-1" = last day leading up to dose-response challenge; S(0.05) = session with dose 0.05 mg/kg/infusion; S(0.1) = session with dose 0.1 mg/kg/infusion; S(0.75) = session with dose 0.75 mg/kg/infusion; S(2.0) = session with does 2.0 mg/kg/infusion; S1 = first daily session with respective dose; S2 = second daily session with respective dose [file f1000research-2-911-s0001.tgz]

Archive with 1 entries (1 files):
- Copy_of_Figure_2_raw_data.xlsx
