# Supplementary material for: Cocaine self-administration in mice with forebrain knock-down of trpc5 ion channels
Source: F1000Res. 2013 Feb 15;2:53. [Version 1] doi: 10.12688/f1000research.2-53.v1 (PMC3790609; doi:10.12688/f1000research.2-53.v1)
Supplement: Cocaine infusions earned before and during the dose-response challenge — This data set represents the number of cocaine infusions each subject earned for the last two days preceding (2a), and for the two consecutive sessions during (2b), the dose-response challenge for mice of each genotype. TRPC5 +/+ = wild-type; TRPC5 -/- = knock-down; "-2" = second to last day leading up to dose-response challenge; "-1" = last day leading up to dose-response challenge; S(0.05) = session with dose 0.05 mg/kg/infusion; S(0.1) = session with dose 0.1 mg/kg/infusion; S(0.75) = session with dose 0.75 mg/kg/infusion; S(2.0) = session with does 2.0 mg/kg/infusion; S1 = first daily session with respective dose; S2 = second daily session with respective dose [file f1000research-2-911-s0001.tgz › Copy_of_Figure_2_raw_data.xlsx]

## Sheet: 2a
Mouse number	Genotype	-2	-1
1	TRPC5+/+	20	17
2	TRPC5+/+	45	40
3	TRPC5+/+	17	20
4	TRPC5+/+	30	29
5	TRPC5+/+	21	27
6	TRPC5+/+	41	44
7	TRPC5+/+	30	24
8	TRPC5+/+	26	27
9	TRPC5+/+	24	31
10	TRPC5+/+	32	21
11	TRPC5-/-	32	28
12	TRPC5-/-	29	19
13	TRPC5-/-	33	22
14	TRPC5-/-	30	29
15	TRPC5-/-	16	23
16	TRPC5-/-	51	47
17	TRPC5-/-	27	42
18	TRPC5-/-	28	22
19	TRPC5-/-	29	28

## Sheet: 2b
Mouse number	Genotype	S1 (0.05)	S2 (0.05)	S1 (0.1)	S2 (0.1)	S1 (0.75)	S2 (0.75)	S1 (2.0)	S2 (2.0)
1	TRPC5+/+			40	49	17	17	6	7
2	TRPC5+/+			114	94	29	38	5	19
3	TRPC5+/+	25	6	103	46	24	21	9	7
4	TRPC5+/+	64	49	72	68	30	31	8	9
5	TRPC5+/+	40	21	144	87	35	21	6	8
6	TRPC5+/+	30	41	113	98	29	25	10	9
7	TRPC5+/+	66	16	117	109	37	18	10	8
8	TRPC5+/+	45	4	33	30	14	5	8	10
9	TRPC5+/+	39	35	109	115	19	12	10	10
10	TRPC5+/+	41	87	36	41	22	18	7	9
11	TRPC5-/-			108	44	28	24	10	14
12	TRPC5-/-			29	28	14	17	7	6
13	TRPC5-/-	27	29	21	23	16	25	6	6
14	TRPC5-/-	58	33	97	95	16	19	10	11
15	TRPC5-/-	2	3	70	4	10	7	5	5
16	TRPC5-/-	42	10	127	65	35	30	11	11
17	TRPC5-/-	40	17	188	106	28	38	14	6
18	TRPC5-/-	68	72	177	126	25	14	9	6
19	TRPC5-/-			18	4			10	5
